# Supplementary material for: A Dataset for Constructing the Network Pharmacology of Overactive Bladder and Its Application to Reveal the Potential Therapeutic Targets of Rhynchophylline
Source: Pharmaceuticals (Basel). 2024 Sep 24;17(10):1253. doi: 10.3390/ph17101253 (PMC11510256; doi:10.3390/ph17101253)
Supplement: Supplementary file 1 [file pharmaceuticals-17-01253-s001.zip]

Archive with 1 entries (1 files):
- pharmaceuticals-3176604-supplementary.pdf
